# Supplementary material for: Successful treatment of acute left main coronary artery disease with a drug-coated balloon under left ventricular unloading using Impella: a case report
Source: Eur Heart J Case Rep. 2024 Aug 22;8(9):ytae443. doi: 10.1093/ehjcr/ytae443 (PMC11384888; doi:10.1093/ehjcr/ytae443)
Supplement: ytae443_Supplementary_Data [file ytae443_supplementary_data.zip]

Archive with 4 entries (4 files):
- Inline_Video_3.mp4
- Supp_Video_4.mp4
- IInline_Video_1.mp4
- Inline_Video_2.mp4
